# Supplementary material for: Genome-Scale Phylogenetic Analyses Provide Insights into the Phylogenetic Placement of Fusarium commune
Source: J Fungi (Basel). 2026 Feb 5;12(2):112. doi: 10.3390/jof12020112 (PMC12942637; doi:10.3390/jof12020112)
Supplement: Supplementary file 1 [file jof-12-00112-s001.zip]

Archive with 5 entries (5 files):
- Supplementary Figure S1_Comcatenated_Prot_phypart.pdf
- Supplementary Figure S2_AstralTreeProt_phypart.pdf
- Supplementary Figure S3_Comcatenated_cds_phypart.pdf
- Supplementary Figure S4_AstralTreeNucl_phypart.pdf
- Supplementary Table S1.pdf
